# Supplementary material for: Selenophosphate synthetase 1 deficiency exacerbates osteoarthritis by dysregulating redox homeostasis
Source: Nat Commun. 2022 Feb 9;13:779. doi: 10.1038/s41467-022-28385-7 (PMC8828855; doi:10.1038/s41467-022-28385-7)
Supplement: Supplementary file 3 — Source Data [file 41467_2022_28385_MOESM3_ESM.xlsx]

## Sheet: Fig. 1b,c
	Fig. 1b,c
	Label	Sample number	OARSI grade	% of SEPHS1 positive cells
	Undamaged	#1	1	78.947
		#2	1	64.516
		#3	1	66.667
		#4	0	57.143
		#5	1	50
		#6	0	58.3333
		#7	2	75.7812
		#8	1	85.7143
		#9	0	83.1395
		#10	2	63.0573
		#11	1	76.4706
		#12	1	81.0606
		#13	1	70.4762
		#14	1	82.5175
		#15	2	51.3531
		#16	1	48.9362
		#17	0	84.0336
		#18	1	74.0741
		#19	1	69.3694
		#20	2	46.0674
		#21	2	52.1739
		#22	0	80.4348
	Damaged	#1	3	50
		#2	3	21.0526
		#3	3	13.3333
		#4	3	0
		#5	3	30.7692
		#6	4	25
		#7	4	42.735
		#8	2	34.8837
		#9	4	10.2273
		#10	4	40.4553
		#11	5	27.2727
		#12	1	67.4074
		#13	2	36.4865
		#14	4	6.0241
		#15	4	30
		#16	4	16
		#17	3	26
		#18	3	35.4839
		#19	4	36.9231
		#20	3	57.3034
		#21	3	25.4237
		#22	4	19.1489

## Sheet: Fig. 1e
	Fig. 1e
	Label	Sample number	OARSI grade	% of SEPHS1 positive cells
	2-month-old	#1	0	68.519
		#2	0.5	77.143
		#3	0	84.177
		#4	0	76.471
	24-month-old	#5	2	8.861
		#6	2	2.353
		#7	3	23.81
		#8	3	27.273
		#9	2	9.211
		#10	3	8.571

## Sheet: Fig. 1f
	Fig. 1f
	Label	Sample number	OARSI grade	% of SEPHS1 positive cells
	Sham	#1	0.5	71.171
		#2	0	80.303
		#3	0.5	78.689
		#4	0.5	78.03
		#5	0	74.546
		#6	0	62.791
	DMM	#1	3	10.204
		#2	4	17.241
		#3	5	8.642
		#4	3	13.75
		#5	4	21.951
		#6	6	27.419
		#7	3	17.778
		#8	3	18.182
		#9	4	15.294

## Sheet: Fig. 2a
	Fig. 2a
	Sephs1fl/fl	WT	Cre
	Sephs1	0.9946	0.0166
		1.184	0.011
		0.9289	0.0122
		0.8926	0.0028

## Sheet: Fig. 2c
	Fig. 2c
	Sephs1fl/fl	WT	Cre
	SEPHS1	0.934992	0.00423839
		0.951339	0.0853995
		1.04627	0.0967828
		1.0674
	GPX1	0.893113	0.245892
		1.06453	0.408306
		0.856923	0.588155
		1.18543
	SELENOW	0.966883	0.34812
		0.993793	0.535128
		0.969102	0.572561
		1.07022
	MSRB1	1.00599	0.424466
		0.987772	0.616303
		0.87169	0.717834
		1.13455
	TXNRD1	0.928785	0.909856
		0.973761	0.983089
		0.944043	1.04732
		1.15341

## Sheet: Fig. 2f
	Fig. 2f
	siRNA	Control	Sephs1
	Relative CM-H2DCFDA signal (%)	100	122.79
		100	157.28
		100	156.62
		100	118.24
		100	194.54
		100	161.09

## Sheet: Fig. 2g
	Fig. 2g
	siRNA	Control	Sephs1
	Relative DHE signal (%)	100	163.94
		100	165.87
		100	120.2
		100	187.11

## Sheet: Fig. 2i
	Fig. 2i
	Sephs1fl/fl	WT	Cre
	% γ-H2AX+ cells	9.091	37.615
		11.34	38.674
		8.594	29.231
		7.965	26.852

## Sheet: Fig. 2j
	Fig. 2j
	Sephs1fl/fl	WT	Cre
	% SA-β-Gal+ cells	9.66	27.91
		7.14	24.15
		10.28	23.34
		9.07	25.62
		10.82	25.13
		12.66	20.67

## Sheet: Fig. 2k
	Fig. 2k
	siRNA	Control			Sephs1
	NAC (mM)	0	0.5	1	0	0.5	1
	% γ-H2AX+ cells	10.326	7.831	5.556	37.41	11.905	13.559
		6.195	7.092	6.809	29.167	10.582	3.791
		8.955	7.143	6.897	26.496	9.701	10.625
		6.587	7.317	6.557	26.667	13.636	5.59

[truncated: 22 more sheets: Fig. 2l, Fig. 2m, Fig. 3c, Fig. 3g, Fig. 3h, Fig. 4b, Fig. 4f, Fig. 5b, Fig. 5d, Fig. 5e, Fig. 6c, Fig. 6d, Fig. 6g, Fig. 6h, Supplementary Fig. 4a, Supplementary Fig. 4b, Supplementary Fig. 4c, Supplementary Fig. 5, Supplementary Fig. 8a, Supplementary Fig. 8b …]
